# Supplementary material for: Treatment Resistance: A Time-Based Approach for Early Identification in First Episode Psychosis
Source: J Pers Med. 2021 Jul 24;11(8):711. doi: 10.3390/jpm11080711 (PMC8400307; doi:10.3390/jpm11080711)
Supplement: Supplementary file 1 [file jpm-11-00711-s001.zip]

Archive with 1 entries (1 files):
- jpm-1319009-supplementary.pdf
